# Supplementary material for: Low-Level Tolerance to Fluoroquinolone Antibiotic Ciprofloxacin in QAC-Adapted Subpopulations of Listeria monocytogenes
Source: Microorganisms. 2021 May 13;9(5):1052. doi: 10.3390/microorganisms9051052 (PMC8153124; doi:10.3390/microorganisms9051052)
Supplement: Supplementary file 1 [file microorganisms-09-01052-s001.zip]

Archive with 1 entries (1 files):
- microorganisms-1216704-supplementary.pptx
